# Supplementary material for: RNA-Seq Analysis Reveals Genes Related to Photoreception, Nutrient Uptake, and Toxicity in a Noxious Red-Tide Raphidophyte Chattonella antiqua
Source: Front Microbiol. 2019 Jul 31;10:1764. doi: 10.3389/fmicb.2019.01764 (PMC6685483; doi:10.3389/fmicb.2019.01764)
Supplement: Supplementary file 3 [file Data_Sheet_2.xlsx]

## Sheet: Photoreceptor
Supplementary data 2: The list of Gene IDs and data of expression level (photoreceptors)
Enzyme	Reference ID	Reference organism	Length	Length condition	Chattonella antiqua			Chattonella subsalsa			Heterosigma akashiwo			Heterocapsa circularisquama			Karenia mikimotoi
					ID	E-value	Identity (%)	ID	E-value	Identity (%)	ID	E-value	Identity (%)	ID	E-value	Identity (%)	ID	E-value	Identity (%)		logFC	logCPM	Pval	FDR
LOV family
Aureochrome	BAF91488	Vaucheria frigida	348	522	Chaan_153	1e-73	63	Chasu_6997	1e-70	61	Hetak_27350	4e-58	53								0.0291944918440909	3.3038520041803	0.926185722921676	1
					Chaan_12373	3e-56	55	Chasu_18047	5e-64	52	Hetak_5055	3e-51	43								0.253238415182362	4.24446255594652	0.27687268540804	0.6874
					Chaan_22605	4e-62	41	Chasu_17792	1e-62	57	Hetak_18380	3e-51	49								-3.26976697820241	6.56897052936445	2.34645518362727e-24	5.23840532946732e-22
					Chaan_18352	2e-57	50	Chasu_14203	7e-60	53											-1.70215616016771	4.65677405152983	1.27452457753605e-11	7.51600770365348e-10
					Chaan_12369	2e-52	48	Chasu_7189	4e-54	46											-0.973187722508146	7.36225713047446	3.43720352600791e-05	0.0006
					Chaan_16383	3e-52	51	Chasu_16361	2e-51	48											-1.79699	2.75361	1.20441e-08	4.52809e-07
LOV others					Chaan_19223	4e-26	51	Chasu_6072	5e-26	50	Hetak_9404	3e-38	45	18797	4e-13	29	28513	0.0004	34
											Hetak_21171	1e-54	70	33756	4e-12	32	33453	9e-11	35
											Hetak_10056	9e-31	59	55278	1e-11	35	76207	2e-09	33
														53695	1e-08		29548	8e-12	36
														28099	2e-08		82639	6e-10	38
														19805	2e-08		9869	2e-09	34
														74699	7e-08		67521	1e-08	39
														86903	6e-05		16096	7e-08	27
																	30745	9e-06	31
Photolyase/Cryptochrome	AEE28871	Arabidopsis thaliana	496	744	Chaan_16961	1e-130	50	Chasu_4569	e-123	48	Hetak_21304	e-116	49	26503	1e-124	50	34385	4e-64	40
					Chaan_9990	4e-65	42	Chasu_1515	e-118	49	Hetak_21617	7e-96	51	65760	6e-56	39
					Chaan_17231	0.15	38	Chasu_4687	0.003	27	Hetak_21304	2e-06	80
					Chaan_15348	1.2	21
	AEE82696	Arabidopsis thaliana	681	1021.5	Chaan_17231	5e-65	34	Chasu_4687	5e-69	35	Hetak_21477			47409	1e-46	27	41257	3e-49	27
					Chaan_23218	1e-27	42	Chasu_12549	4e-35	27	Hetak_7151	7e-29	32	32805	2e-39	28	50452	1e-33	28
					Chaan_31727	2e-27	35	Chasu_17858	9e-31	26		1e-24	26	39335	6e-34	32
					Chaan_27563	7e-22	27	Chasu_20416	2e-24	28				37478	3e-29	26
														35819	7e-27	25
														83514	1e-24	26
														3628	3e-23	36
														74930	2e-21	30
														34616	3e-18	25
														22479	2e-17	29
														18473	6e-15	27
														28521	2e-14	25
														64584	8e-10	21
Phytochrome	CBJ33173	Ectocarpus siliculosus	956	1434	Chaan_16449	4e-58	25	Chasu_11524	7e-26	27	NF			NF			NF
		(Esi_0437_0011)			Chaan_26198	2e-40	25	Chasu_14918	6e-27	25
					Chaan_23713	7e-35	23
	OAP14284	Arabidopsis thaliana	1122	1683	Chaan_25776_c0_g1_i1_m51420	1e-30	27

## Sheet: Difference in expression level
ID	Difference of expression level between daytime and nighttime (logFC)	Expression level (logCPM)	Pval	FDR
Aureochrome
Chaan_153	0.0291944918440909	3.3038520041803	0.926185722921676	1
Chaan_12373	0.253238415182362	4.24446255594652	0.27687268540804	0.6874
Chaan_22605	-3.26976697820241	6.56897052936445	2.34645518362727e-24	5.23840532946732e-22
Chaan_18352	-1.70215616016771	4.65677405152983	1.27452457753605e-11	7.51600770365348e-10
Chaan_12369	-0.973187722508146	7.36225713047446	3.43720352600791e-05	0.0006
Chaan_16383	-1.79699	2.75361	1.20441e-08	4.52809e-07
