# Supplementary material for: RNA-Seq Analysis Reveals Genes Related to Photoreception, Nutrient Uptake, and Toxicity in a Noxious Red-Tide Raphidophyte Chattonella antiqua
Source: Front Microbiol. 2019 Jul 31;10:1764. doi: 10.3389/fmicb.2019.01764 (PMC6685483; doi:10.3389/fmicb.2019.01764)
Supplement: Supplementary file 4 [file Data_Sheet_3.xlsx]

## Sheet: Nitrogen
Supplementary data 3: The list of Gene IDs (uptake and metabolism of nutrients)
Enzyme	Abbreviation	EC number	Reference ID (Cr or At)	Cr other orthologs	At ortholog	Chattonella antiqua			Chattonella subsalsa			Heterosigma akashiwo			Heterocapsa circularisquama			Karenia mikimotoi
						ID	E-value	Identity (%)	ID	E-value	Identity (%)	ID	E-value	Identity (%)	ID	E-value	Identity (%)	ID	E-value	Identity (%)
Nitrate transporter 1.1	NRT1.1		CHLREDRAFT_136180 (NRT1.1, Cr)		AT1G12110	Chaan_23867	1e-46	43	Chasu_13982*	7e-19	47	Hetak_6705	9e-07	26	75440	2e-19	23	18032	6e-29	36
					many orthologs													28475	9e-19	40
																		28870	1e-19	30
																		67880	5e-25	33
Nitrate transporter 2.1	NRT2.1		CHLREDRAFT_192090 (NRT2.1, Cr)	CHLREDRAFT_130019 (NAR5)	AT1G08090	Chaan_13119	1e-58	29	Chasu_16637*	4e-26	35	Hetak_21518	5e-56	32	85937	9e-43	29	141	2e-23	31
				CHLREDRAFT_192088 (NAR4/NRT2.2)	AT1G08100	Chaan_16484	2e-47	28	Chasu_17582*	1e-29	34				31751	2e-42	34	2604	2e-36	31
					AT1G12940	Chaan_25178	1e-41	33										343	8e-42	36
					AT3G45060													447	1e-33	32
					AT5G14570
					AT5G60770
					AT5G60780
Nitrate Assimilation-Related component	Nar1		CHLREDRAFT_192094 (NAR1.1, Cr)	CHLREDRAFT_135648 (NAR1.2)		Chaan_23635	5e-56	50	Chasu_19730	8e-54	49	Hetak_13910	9e-54	50	82787	6e-38	38	11742	1e-49	46
				CHLREDRAFT_194337 (NAR1.3)														14947	3e-36	38
				CHLREDRAFT_132235 (NAR1.4)														16851	4e-37	39
				CHLREDRAFT_137328 (NAR1.5)														16860	2e-35	38
				CHLREDRAFT_129199 (NAR1.6)														7625	2e-36	39
																		9907	3e-36	39
	Nar2		XP_002507112 (Micromonas commoda)
Ammonium transporter (Amt1;1)	Amt1		CHLREDRAFT_158745 (Amt1.1, Cr)	CHLREDRAFT_156131 (Amt1.4)	AT1G64780	Chaan_13067	9e-74	37	Chasu_17747	3e-68	38	Hetak_20445	4e-60	32	21552	2e-46	33	11643	1e-58	32
				CHLREDRAFT_157754 (Amt1.2)	AT3G24290	Chaan_21979	1e-69	37	Chasu_4162	2e-69	36	Hetak_21455	4e-68	37	22181	5e-54	30	35071	4e-58	36
				CHLREDRAFT_206117 (Amt1.5)	AT3G24300	Chaan_26240	5e-74	38							31057	3e-69	36	30966	3e-40	29
				CHLREDRAFT_39642 (AMT1F)	AT4G13510	Chaan_26393	1e-45	41							31282	2e-59	34	4606	2e-52	36
					AT4G28700										32272	3e-73	35	49141	2e-51	36
				CHLREDRAFT_155492 (AMT1Gb/AMT1Ga)											6208	5e-44	32	51303	2e-39	31
				CHLREDRAFT_79376 (AMT1H)														59394	6e-59	33
				CHLREDRAFT_82765 (AMT1C)											56993	1e-27	37	8628	6e-27	34
																		11643	7e-59	32
																		25955	6e-62	33
																		34452	5e-44	40
																		7458	2e-63	35
Ammonium transporter (Amt2)	Amt2		AT2G38290 (AMT2, At)			Chaan_23321	5e-46	30	Chasu_2181	7e-43	34	NF			47037	6e-36	26	122861	1e-13	44
Nitrate reductase	NR		CHLREDRAFT_184661 (Nit1, Cr)		AT1G77760	Chaan_27601	1e-160	49	Chasu_17562	1e-160	50	Hetak_21594	1e-166	51	NF			NF
					AT1G37130
Nitrite reductase	Nii		CHLREDRAFT_192085 (Nii1, Cr)		AT2G15620	Chaan_23571	1e-116	48	Chasu_17863	1e-154	52	Hetak_21875	1e-157	52	NF			30613	2e-69	40
																		7806	1e-120	42
Glutamine synthetase	GS		CHLREDRAFT_129468 (GLN2, Cr)	CHLREDRAFT_133971 (GLN1)	AT1G48470	Chaan_12992	3e-93	49	Chasu_17687	8e-90	48	Hetak_17130	2e-88	50	31792	1e-83	44	113489	5e-80	49
				CHLREDRAFT_136895 (GLN3)	AT1G66200	Chaan_15775	6e-85	46	Chasu_19678	3e-93	50	Hetak_21647	6e-93	49				12189	3e-80	44
					AT3G17820	Chaan_24042	2e-92	50	Chasu_7867	3e-91	48							14616	1e-80	45
					AT5G16570													22304	1e-82	46
					AT5G35630													22691	8e-81	46
					AT5G37600													5850	4e-82	45
																		6338	4e-80	41
Glutamine oxoglutarate amino transferase	GOGAT		CHLREDRAFT_205746 (GSN1)		AT5G53460	Chaan_1387	0	51	Chasu_17406	0	51	Hetak_21600	0	48	32367	0	49	NF
Urea transporter	DUR3		CHLREDRAFT_196479 (DUR3A)	CHLREDRAFT_154212 (DUR3B)	AT5G45380	Chaan_630	1e-161	45	NF			Hetak_21879	1e-167	48	32114	1e-154	44	1204	6e-58	48
				CHLREDRAFT_170417 (DUR3C)
Urease	URE		THAPSDRAFT_30193 (URE, Tp)		AT1G67550 (URE)	Chaan_20268	0	57	NF			Hetak_20665	1e-176	61	23845	0	62	NF
Urea carboxylase	DUR1	6.3.4.6, 3.5.1.54	XP_001702324 (DUR1, Cr)			NF			NF			NF			NF			NF
	DUR2		CHLREDRAFT_196482 (DUR2)	CHLREDRAFT_188401(GAT1)	AT3G25660	Chaan_20268	9e-13	32	Chasu_15160	9e-15	32	Hetak_4766	8e-09	35	74578	6e-40	27	NF
					AT5G64440				Chasu_5475	4e-10	30
short sequence (<50% of reference)

## Sheet: Phosphorus, Sulfur
Enzyme	Abbreviation	EC number	Reference ID (Cr or At)	Cr other orthologs	At ortholog	Length of Reference	Chattonella antiqua			Chattonella subsalsa			Heterosigma akashiwo			Heterocapsa circularisquama			Karenia mikimotoi			Thalassiosira peudonana	Phaeodactylum
							ID	E-value	Identity (%)	ID	E-value	Identity (%)	ID	E-value	Identity (%)	ID	E-value	Identity (%)	ID	E-value	Identity (%)	ID	ID
Alkaline phosphatase	APA		CHLREDRAFT_196484 (XP_001702318.1)		NF	594	Chaan_12465	4e-17	23	NF			NF			30883	2e-17	23	KT274033			THAPSDRAFT_260835	PHATRDRAFT_47612
																						THAPSDRAFT_8004	PHATRDRAFT_47869
Proton/phosphate symporter	PTA		CHLREDRAFT_133698 (PTA1)	CHLREDRAFT_135952	AT1G20860		Chaan_21519	3e-38	28	Chasu_18661	3e-31	29	Hetak_4259	8e-34	30	22407	5e-39	30	24191	4e-36	28	THAPSDRAFT_261414	PHATRDRAFT_17265
				CHLREDRAFT_183357	AT1G76430											45912	7e-20	23	27195	5e-21	29	THAPSDRAFT_263579	PHATRDRAFT_39515
				CHLREDRAFT_189331	AT2G32830											83506	2e-24	23	8978	5e-19	24	THAPSDRAFT_264144	PHATRDRAFT_bd1277
					AT2G38940											8600	4e-35	32	5815	1e-39	30		PHATRDRAFT_bd462
					AT3G54700																		PHATR_46692
					AT4G08878
					AT5G43340
					AT5G43350 (PHT1;1, At, AAB17265)
					AT5G43360
					AT5G43370
Phosphate transporter	PTB		CHLREDRAFT_196464 (PTB2)	CHLREDRAFT_181195	AT3G26570		Chaan_22682	4e-77	33	Chasu_17498	6e-81	35	Hetak_15578	2e-88	36	32083	2e-52	27	NF			THAPSDRAFT_261260	PHATRDRAFT_23830
Na+/Pi transporter				CHLREDRAFT_196237			Chaan_27729	8e-49	46	Chasu_18544	2e-83	34	Hetak_5248	8e-81	33							THAPSDRAFT_36201
				CHLREDRAFT_196333			Chaan_9387	2e-74	34
				CHLREDRAFT_196335
				CHLREDRAFT_196362
				CHLREDRAFT_196438
				CHLREDRAFT_196306 (PTB1)
				CHLREDRAFT_196465
				CHLREDRAFT_196472
5'-nucleotidase	NTD		CHLREDRAFT_114150	CHLREDRAFT_114106	NF		Chaan_24585	1e-122	52	Chasu_15006	1e-111	49	Hetak_18966	3e-73	48				32113	1e-109	47
			(EDP06082)	CHLREDRAFT_123083			Chaan_5409	1e-103	50
				CHLREDRAFT_123085
Vacuolar transporter chaperone 4	Vct4		43150 (JGI, Protein ID, Thalasiossira pseudonana)	CHLREDRAFT_176522	NF		Chaan_30569	1e-152	49	Chasu_12931	1e-40	29	Hetak_18066	7e-57	54	31724	2e-45	29	NF			43150 (JGI, Protein ID, Thalasiossira pseudonana)
			EWM25437 (Nannochloropsis gaditana)	CHLREDRAFT_194607			Chaan_1627	4e-78	32	Chasu_5853	1e-152	50
Phosphate diesterase	PDA		23858 (JGI, Protein ID, Thalassiosira pseudonana)	CHLREDRAFT_100701	AT1G74210		Chaan_17254	3e-08	34	NF			NF			NF			NF			23858 (JGI, Protein ID, Thalassiosira pseudonana)
				CHLREDRAFT_115518	AT5G08030
				CHLREDRAFT_123120
				CHLREDRAFT_145556
				CHLREDRAFT_189078
Pyruvate kinase	PYK		CHLREDRAFT_196261_PYK3 (EDP01525)	CHLREDRAFT_136854_PYK1	AT3G04050		Chaan_20950	1e-103	45	Chasu_17665	1e-119	48	Hetak_1488	1e-118	48	30463	6e-90	51	10766	1e-126	50	THAPSDRAFT_22345_PYK2	PHATRDRAFT_27502
					AT3G25960														9107	7e-78	49	THAPSDRAFT_40393_PYK1	PHATRDRAFT_45997
					AT3G55650																		PHATRDRAFT_49098
					AT3G55810																		PHATRDRAFT_56445
					AT4G26390
					AT5G08570
					AT5G56350
					AT5G63680
Acid phosphatase	ACP		CHLREDRAFT_115639		AT3G01310		Chaan_26187	9e-97	54	Chasu_14497			Hetak_24303			23702			90075			THAPSDRAFT_1244	PHATR_46684
					AT5G15070
Sulfate permease	SUP		CHLREDRAFT_150514 (EDP00477)		AT1G22150		Chaan_26405	1e-72	27	Chasu_10155			Hetak_13031			14050			19107				PHATRDRAFT_bd18
Sulfate transporter					AT1G23090											31410			22371
					AT1G77990											35698			24426
					AT1G78000											409			62602
					AT3G12520											77202			88097
					AT3G15990											82645
					AT4G02700
					AT4G08620
					AT5G10180
					AT5G13550
					AT5G19600
UDP-sulfoquinovose synthase	sqdB		CHLREDRAFT_27658		AT4G33030		Chaan_18784	2e-82	41	Chasu_18119			Hetak_16520			NF			NF			THAPSDRAFT_269393	PHATR_21201
Sulfolipid SQDG biosynthesis protein	sqdX		CHLREDRAFT_116277	CHLREDRAFT_121326	AT5G01220		Chaan_10369	1e-82	46	Chasu_15979			Hetak_14028			19082			41736			THAPS_6820	PHATRDRAFT_42467
				CHLREDRAFT_23032			Chaan_108	2e-16	25	Chasu_17728			Hetak_15234
							Chaan_13765	5e-19	24	Chasu_18095			Hetak_7188
							Chaan_25150	2e-21	30				Hetak_9640
Adenosine-5'-phosphosulfate reductase	APR		CHLREDRAFT_131444		AT1G62180_APR2 (AAB80957)		Chaan_12635	4e-10	26	Chasu_18568			Hetak_11013			74839			11682			THAPSDRAFT_24887	PHATR_25956
					AT4G04610_APR1														12245			THAPS_35690
					AT4G21990_APR3														14828
																			21932
																			2753
																			32062
																			5374
Arsenite translocating ATPase	ATA		CHLREDRAFT_132949 (EDO97076)				Chaan_18794	6e-32	35	Chasu_20349			Hetak_20554			89250			21429			THAPSDRAFT_33256	NF
																			36611
							Chaan_17370	4e-67	39							66342			64509			THAPSDRAFT_39841	PHATRDRAFT_22896
										Chasu_21269			Hetak_18190			23497						THAPSDRAFT_1704	PHATRDRAFT_32803
Arsenate reductase	ASR		CHLREDRAFT_183511 (ADP09375)	CHLREDRAFT_153947	AT5G03455		Chaan_32539	9e-10	32	Chasu_14924			NF			46524			23821			NF	NF
				CHLREDRAFT_167673															68173
				CHLREDRAFT_171654
Glutathione S-transferase	GST	2.5.1.18	CHLREDRAFT_188638 (EDP05479)	CHLREDRAFT_177324	NF		NF			Chasu_17477			Hetak_21140			21942			24677			THAPSDRAFT_31751	PHATRDRAFT_14064
					NF					NF			NF			73113			12711			NF	NF
																			21564
Ferredoxin-dependent glutamate synthase	FGS		CHLREDRAFT_140487 (EDO96739)		AT2G41220		Chaan_22491	0	50				Hetak_21600			31541			50404			THAPSDRAFT_29861	PHATRDRAFT_51214
					AT5G04140
short sequence (<50% of reference)
Homolog but not ortholog according to RECOG
