# Supplementary material for: RNA-Seq Analysis Reveals Genes Related to Photoreception, Nutrient Uptake, and Toxicity in a Noxious Red-Tide Raphidophyte Chattonella antiqua
Source: Front Microbiol. 2019 Jul 31;10:1764. doi: 10.3389/fmicb.2019.01764 (PMC6685483; doi:10.3389/fmicb.2019.01764)
Supplement: Supplementary file 5 [file Data_Sheet_4.xlsx]

## Sheet: NOX gene expression
Supplementary data 4: expression levels of NOX genes
ID	LogFC	LogCPM	P value	FDR
Chaan_9302_c0_g1_i1_m57901	-1.03448	0.350325	0.0214244	0.138846
Chaan_29325_c0_g1_i1_m28841	-0.440157	3.7759	0.0821059	0.354846
Chaan_9627_c0_g1_i1_m54047	0.721021	4.43507	0.0044047	0.040074
Chaan_13055_c0_g1_i1_m49352	-0.0953627	4.92869	0.697848	0.955685
Chaan_26008_c0_g1_i1_m27734	-1.70519	6.5028	2.81319e-11	1.5871e-09
Chaan_16934_c0_g1_i1_m20194	-1.16366	7.71481	3.5273e-06	8.06274e-05
